# Supplementary material for: On the Total Synthesis of 7,8(S,S)-Epoxy-17(S)-hydroxy-4(Z),9(E),11(E),13(Z),15(E),19(Z)-docosahexaenoic Acid Derivative
Source: Molecules. 2025 Apr 21;30(8):1858. doi: 10.3390/molecules30081858 (PMC12029207; doi:10.3390/molecules30081858)
Supplement: Supplementary file 1 [file molecules-30-01858-s001.zip]

Archive with 1 entries (1 files):
- molecules-3543805-supplementary.pdf
